# Supplementary material for: INF2-mediated actin polymerization at ER-organelle contacts regulates organelle size and movement
Source: bioRxiv. 2024 Jul 15:2024.07.06.602365. Originally published 2024 Jul 7. Preprint. [Version 2] doi: 10.1101/2024.07.06.602365 (PMC11245118; doi:10.1101/2024.07.06.602365)
Supplement: Supplement 1 — Supp Video 1: ER-associated actin accumulates at endosomal fission sites prior to endosome division. Timelapse video corresponding to the endosome example from Figure 1A and Supplemental Figure 1A. The top row shows single channel grayscale videos of the endosome (Rab5-mCherry), AC-ER (AC-ER GFP), and ER (BFP-KDEL) channels followed by a merge of all channels with endosomes in magenta, AC-ER in yellow, and ER in cyan. The bottom row shows two-color merges following the same color-scheme. White arrowheads indicate the location of endosome fission events. Scale bar = 1μm. Supp Video 2: ER-associated actin accumulates at lysosomal fission sites prior to lysosome division. Timelapse video corresponding to the lysosome example from Figure 1A and Supplemental Figure 1B. The top row shows single channel grayscale videos of the lysosome (LAMP1-mCherry), AC-ER (AC-ER GFP), and ER (BFP-KDEL) channels followed by a merge of all channels with lysosomes in magenta, AC-ER in yellow, and ER in cyan. The bottom row shows two-color merges following the same color-scheme. White arrowheads indicate the location of lysosome fission events. Scale bar = 1μm. Supp Video 3: ER-associated actin accumulates at mitochondrial fission sites prior to mitochondrial division. Timelapse video corresponding to the mitochondria example from Figure 1A and Supplemental Figure 1C. The top row shows single channel grayscale videos of the mitochondria (MitoTracker Deep Red), DRP1 (DRP1-mCherry), AC-ER (AC-ER GFP), and ER (BFP-KDEL) channels followed by a merge of all channels with mitochondria in magenta, DRP1 in blue, AC-ER in yellow, and ER in cyan. The bottom row shows two-color merges following the same color-scheme. White arrowheads indicate the location of mitochondrial fission events. Scale bar = 1μm. Supp Video 4: Loss of INF2 increases endosome mobility. Timelapse video corresponding to the endosome examples from Figure 3. The endosome channel (Rab5-mCherry) is shown for the indicated conditions. [file media-1.zip]

Archive with 22 entries (21 files):
- INF2 Organelle Morphology Paper Movies/
- __MACOSX/._INF2 Organelle Morphology Paper Movies
- INF2 Organelle Morphology Paper Movies/supp_movie_7.avi
- __MACOSX/INF2 Organelle Morphology Paper Movies/._supp_movie_7.avi
- INF2 Organelle Morphology Paper Movies/supp_movie_6.avi
- __MACOSX/INF2 Organelle Morphology Paper Movies/._supp_movie_6.avi
- INF2 Organelle Morphology Paper Movies/supp_movie_4.avi
- __MACOSX/INF2 Organelle Morphology Paper Movies/._supp_movie_4.avi
- INF2 Organelle Morphology Paper Movies/supp_movie_5.avi
- __MACOSX/INF2 Organelle Morphology Paper Movies/._supp_movie_5.avi
- INF2 Organelle Morphology Paper Movies/supp_movie_1.avi
- __MACOSX/INF2 Organelle Morphology Paper Movies/._supp_movie_1.avi
- INF2 Organelle Morphology Paper Movies/supp_movie_2.avi
- __MACOSX/INF2 Organelle Morphology Paper Movies/._supp_movie_2.avi
- INF2 Organelle Morphology Paper Movies/supp_movie_3.avi
- __MACOSX/INF2 Organelle Morphology Paper Movies/._supp_movie_3.avi
- INF2 Organelle Morphology Paper Movies/supp_movie_8.avi
- __MACOSX/INF2 Organelle Morphology Paper Movies/._supp_movie_8.avi
- INF2 Organelle Morphology Paper Movies/supp_movie_9.avi
- __MACOSX/INF2 Organelle Morphology Paper Movies/._supp_movie_9.avi
- INF2 Organelle Morphology Paper Movies/supp_movie_10.avi
- __MACOSX/INF2 Organelle Morphology Paper Movies/._supp_movie_10.avi
